# Supplementary material for: Keras/TensorFlow in Drug Design for Immunity Disorders
Source: Int J Mol Sci. 2023 Oct 9;24(19):15009. doi: 10.3390/ijms241915009 (PMC10573944; doi:10.3390/ijms241915009)
Supplement: Supplementary file 1 [file ijms-24-15009-s001.zip]

Archive with 1 entries (1 files):
- ijms-2628860-supplementary.pdf
